# Supplementary material for: Red cell distribution width-to-albumin ratio as a potential biomarker for short-term mortality risk in critically ill patients with cerebral hemorrhage: a retrospective study with dual-cohort validation
Source: Front Nutr. 2026 Mar 27;13:1804846. doi: 10.3389/fnut.2026.1804846 (PMC13065688; doi:10.3389/fnut.2026.1804846)
Supplement: Supplementary file 1 [file Table_1.xlsx]

## Sheet: Sheet1
ICU						ICU-adjust
RAR Age Gender Race Weight AKI CKD						RAR Age Gender Race Weight AKI CKD
10.259335 2.020465 1.270701 1.159615 1.501954 1.692419 1.408670						1.730426 1.502613 1.206553 1.129017 1.455414 1.659809 1.413060
DM IHD COPD SOFA APSIII SAPSII OASIS						DM IHD COPD SOFA OASIS HR NBPS
1.418458 1.197638 1.203279 4.824328 5.414381 5.359876 2.595627						1.404591 1.166544 1.128378 3.204584 1.737014 1.501426 1.302331
APACHEII HR NBPS NBPD NBPM RR HCT						RR HCT WBC AG Ca Glu K
5.476399 1.597499 3.728281 8.459887 13.722162 1.343221 24.455362						1.306831 1.557262 1.065226 1.593668 1.360682 1.449910 1.286232
Hb RDW RBC WBC ALB AG Ca						PH INR AST TB CRE URE Mg
23.247561 5.656838 9.285585 1.105954 7.051914 1.669843 1.423935						1.585806 1.472567 1.241841 1.685735 2.335058 2.509783 1.430908
Glu K PH INR PT PTT AST						SA VP CRRT ventilation
1.489538 1.315184 1.602923 24.869370 23.514413 1.328449 1.385452						1.508850 1.478515 1.791982 1.295653
TB CRE URE Mg SA VP CRRT
2.296746 2.515598 2.716100 1.493850 1.518789 1.510168 1.842699
ventilation
1.31157
Hosp						Hosp-adjust
RAR Age Gender Race Weight AKI CKD						RAR Age Gender Race Weight AKI CKD
10.450101 1.994670 1.254047 1.165791 1.494447 1.688574 1.393500						1.643091 1.776434 1.198850 1.138535 1.464316 1.660625 1.406377
DM IHD COPD SOFA APSIII SAPSII OASIS						DM IHD COPD SOFA SAPSII OASIS HR
1.414597 1.171500 1.154001 4.824847 5.186149 4.961868 2.421775						1.399571 1.162193 1.076847 4.386832 3.629871 2.166759 1.592220
APACHEII HR NBPS NBPD NBPM RR HCT						NBPS RR HCT PLT WBC AG Ca
5.124830 1.638471 3.838029 9.417518 15.251517 1.253308 23.561492						1.288732 1.246621 1.513498 1.376868 1.086690 1.651170 1.411935
PLT Hb RDW RBC WBC ALB AG						Glu K PH INR AST TB CRE
1.460200 22.718302 5.135178 10.014769 1.126290 7.182517 1.679357						1.451646 1.264087 1.592040 1.511874 1.243463 1.723952 2.374694
Ca Glu K PH INR PT PTT						URE Mg SA VP CRRT ventilation
1.426566 1.488401 1.280525 1.586890 16.550440 15.149752 1.295022						2.648857 1.444587 1.529568 1.527209 1.732099 1.273154
AST TB CRE URE Mg SA VP
1.375399 2.371623 2.575598 2.788813 1.486967 1.535526 1.547725
CRRT ventilation
1.772597 1.281523
EX
RAR Age Gender BMI HTN DM SOFA APSIII SAPSII
4.421151 1.490045 1.366024 1.261968 1.384869 1.792370 1.970090 2.088447 2.499433
OASIS APACHEII Glu INR SA VP URE ALB Hb
1.260785 1.326347 1.506678 1.341567 1.213642 1.606774 1.731913 4.726823 1.765228
WBC
1.56451
